# Supplementary material for: A Bayesian network meta-analysis of non-pharmacological interventions for neonatal pain management: a clinical effectiveness comparison
Source: Front Pediatr. 2025 May 22;13:1547308. doi: 10.3389/fped.2025.1547308 (PMC12137100; doi:10.3389/fped.2025.1547308)
Supplement: Supplementary file 2 [file Datasheet1.xlsx]

## Sheet: Sheet1
author	study	trt	treatment	n	mean	sd	se
Soltani 2018	1	2	BM	42	5.33	2.22	0.343
Soltani 2018	1	3	ST	40	6.27	1.88	0.298
wu 2021	2	2	BM	48	2.13	0.25	0.036
wu 2021	2	1	control	48	4.52	0.58	0.084
ahn 2006	4	3	ST	20	3.45	2.3	0.515
ahn 2006	4	4	NNS	20	5.2	2.14	0.478
ahn 2006	4	1	control	20	4.32	2.12	0.474
inal 2022	6	7	swaddling	35	3.51	1.21	0.204
inal 2022	6	1	control	35	4.17	1.36	0.23
aydin 2019	7	1	control	50	6.42	0.91	0.129
aydin 2019	7	9	HW	50	6.1	1.07	0.151
aydin 2019	7	2	BM	50	4.44	1.21	0.171
yilmaz 2020	8	1	control	40	6.4	0.95	0.15
yilmaz 2020	8	7	swaddling	40	5.85	0.86	0.136
Mir 2018	10	5	YT	26	2.8	1.6	0.314
Mir 2018	10	9	HW	26	4.8	1.8	0.354
Mir 2018	10	1	control	26	4.4	1.7	0.333
Sapkota 2021	11	9	HW	46	1.39	0.57	0.084
Sapkota 2021	11	1	control	46	2.2	0.51	0.075
shu 2014	12	1	control	25	3.4	2.44	0.488
shu 2014	12	7	swaddling	25	1.68	2.82	0.564
shu 2014	12	9	HW	25	1.88	2.55	0.511
Orkisz 2022	13	3	ST	30	3.1	2.2	0.403
Orkisz 2022	13	2		30	2.6	2.5	0.457
Orkisz 2022	13	4	NNS	30	3.7	2.6	0.475
im 2008	14	5	YT	33	3.45	3.05	0.531
im 2008	14	4	nns	33	3.67	2.98	0.52
im 2008	14	1	control	33	3.91	2.98	0.52
zhu 2015	15	1	control	61	3.99	0.24	0.031
zhu 2015	15	2	BM	64	1.65	1.34	0.167
Kadiroğlu 2024	17	5	YT	22	3.09	1.6	0.342
Kadiroğlu 2024	17	1	control	22	4.3	1.39	0.296
