# Supplementary material for: A Bayesian network meta-analysis of non-pharmacological interventions for neonatal pain management: a clinical effectiveness comparison
Source: Front Pediatr. 2025 May 22;13:1547308. doi: 10.3389/fped.2025.1547308 (PMC12137100; doi:10.3389/fped.2025.1547308)
Supplement: Supplementary file 3 [file Datasheet2.xlsx]

## Sheet: Sheet1
author	study	trt	n	effect	se	country_code	baseline_group	loss	arm	rob	year	age_mean	age_sd	weight_mean	weight_sd	week_mean	week_sd	male
Soltani 2018	1	feed	42	5.33	0.343	Iranian	1	1	2	high	2018	4.8375	1.474	2880	950	39	1.06	43
Soltani 2018	1	st	40	6.27	0.298	Iranian	1	1	2	high	2018	4.8375	1.474	3110	460	39	1.06	62.5
wu 2021	2	feed	48	2.13	0.036	china	1	1	2	high	2021	12.2	3.15	3290	11	39	1.06	62.5
wu 2021	2	control	48	4.52	0.084	china	1	1	2	high	2021	12.15	3.21	3215	11	39	1.06	58.3
ahn 2006	4	st	20	3.45	0.515	korea	1	2	3	low	2006	3.8	1	3420	420	39.14	0.91	50
ahn 2006	4	nns	20	5.2	0.478	korea	1	2	3	low	2006	4.4	0.9	3380	410	39.26	1.17	45
ahn 2006	4	control	20	4.32	0.474	korea	1	2	3	low	2006	3.8	1	3310	410	39.14	0.93	70
inal 2022	6	swaddling	35	3.51	0.204	Türkiye	2	1	2	high	2022	4.508	1.474	3378.28	394.58	38.82	0.98	51.4
inal 2022	6	control	35	4.17	0.23	Türkiye	2	1	2	high	2022	4.508	1.474	3286.71	493.61	39.02	0.98	48.6
aydin 2019	7	control	50	6.42	0.129	Türkiye	2	2	3	unclear	2019	4.508	1.474	3241.1	483.73	38.98	0.96	50
aydin 2019	7	hw	50	6.1	0.151	Türkiye	2	2	3	unclear	2019	4.508	1.474	3344	448.67	39.14	1.11	50
aydin 2019	7	feed	50	4.44	0.171	Türkiye	2	2	3	unclear	2019	4.508	1.474	3394.4	503.08	39.36	1.01	50
yilmaz 2020	8	control	40	6.4	0.15	Türkiye	2	2	2	high	2020	4.508	1.474	3248.12	514.3	38.92	1.2	50
yilmaz 2020	8	swaddling	40	5.85	0.136	Türkiye	2	2	2	high	2020	4.508	1.474	3369.75	386.2	38.85	1	50
shu 2014	12	control	25	3.4	0.488	taiwan	1	2	3	high	2014	2.5	1.8	3256.85	414.66	38	2.27	48
shu 2014	12	swaddling	25	1.68	0.564	taiwan	1	2	3	high	2014	1.6	1.1	3256.85	414.66	38.5	1.55	68
shu 2014	12	hw	25	1.88	0.511	taiwan	1	2	3	high	2014	1.78	1.9	3256.85	414.66	38.51	1.48	44
im 2008	14	yt	33	3.45	0.531	korea	1	2	3	high	2008	4.508	1.474	3184.2	482.1	39.1	1.36	45.45
im 2008	14	nns	33	3.67	0.52	korea	1	2	3	high	2008	4.508	1.474	3260.6	512.3	39.1	1.16	48.48
im 2008	14	control	33	3.91	0.52	korea	1	2	3	high	2008	4.508	1.474	3179.2	398.8	38.9	1.47	48.48
zhu 2015	15	control	61	3.99	0.031	china	1	1	2	high	2015	3.11	0.49	3140	350	39.1	1.26	51
zhu 2015	15	feed	64	1.65	0.167	china	1	1	2	high	2015	3.34	0.48	3290	410	39.6	1.17	58
Kadiroğlu 2024	17	yt	22	3.09	0.342	Türkiye	2	1	2	low	2024	4.82	1.25	3276.59	406.27	38.59	0.85	54.5
Kadiroğlu 2024	17	control	22	4.3	0.296	Türkiye	2	1	2	low	2024	4.55	0.94	3195.8	252.29	38.4	0.94	50
Mir 2018	10	yt	26	2.8	1.6	Iranian	2	2	3	high	2018	4.7	1	3256.85	414.66	39	1.06	53.8
Mir 2018	10	hw	26	4.8	1.8	Iranian	2	2	3	high	2018	5.1	2.4	3256.85	414.66	39	1.06	57.7
Mir 2018	10	control	26	4.4	1.7	Iranian	2	2	3	high	2018	4.1	0.7	3256.85	414.66	39	1.06	38.5
Sapkota 2021	11	hw	46	1.39	0.57	nepal	2	2	2	high	2021	1.17	0.383	3256.85	414.66	39	1.06	37
Sapkota 2021	11	control	46	2.2	0.51	nepal	2	2	2	high	2021	3.52	3.371	3256.85	414.66	39	1.06	67.4
Orkisz 2022	13	st	30	3.1	2.2	poland	2	2	3	high	2022	4.508	1.474	3256.85	414.66	39	1.06	52.124
Orkisz 2022	13	feed	30	2.6	2.5	poland	2	2	3	high	2022	4.508	1.474	3256.85	414.66	39	1.06	52.124
Orkisz 2022	13	nns	30	3.7	2.6	poland	2	2	3	high	2022	4.508	1.474	3256.85	414.66	39	1.06	52.124
